# Supplementary material for: Metabolic and Functional Interactions of H2S and Sucrose in Maize Thermotolerance through Redox Homeodynamics
Source: Int J Mol Sci. 2024 Jun 15;25(12):6598. doi: 10.3390/ijms25126598 (PMC11204011; doi:10.3390/ijms25126598)
Supplement: Supplementary file 1 [file ijms-25-06598-s001.zip]

Archive with 1 entries (1 files):
- ijms-3040557-supplementary.pdf
